# Supplementary material for: Jagged1-Notch1-deployed tumor perivascular niche promotes breast cancer stem cell phenotype through Zeb1
Source: Nat Commun. 2020 Oct 12;11:5129. doi: 10.1038/s41467-020-18860-4 (PMC7552407; doi:10.1038/s41467-020-18860-4)
Supplement: Supplementary file 4 — Source Data [file 41467_2020_18860_MOESM4_ESM.xlsx]

## Sheet: figure 1
Figure 1a								Figure 1b			Figure 1c			Figure 1d
								tumor-free survival (Weeks)			tumor number			tumor volume (mm3)
								PyMT	PyMT;Zeb1cKO		PyMT	PyMT;Zeb1cKO		PyMT	PyMT;Zeb1cKO
								5	8		8	3		173	14
								5	10		7	3		120	97
								6	10		6	4		210	12
								6	13		8	2		90	0
								7	13		9	0		80.5	53
								7	13		7	2		114.63	0
								8	13		8	1		79.6	27
								8	15		6	4		180.6	55
									18			3			21
									15			2			87
									18			0			68
Figure 1f				Figure 1g				Figure 1h
lung weight (g)				metastatic foci/lung				overall survival (Weeks)
	PyMT	PyMT;Zeb1cKO			PyMT	PyMT;Zeb1cKO		PyMT	PyMT;Zeb1cKO
Pair 1	0.325	0.152		Pair 1	23	4		17	19
Pair 2	0.295	0.132		Pair 2	28	5		18	20
Pair 3	0.35	0.181		Pair 3	10	1		18	20
Pair 4	0.301	0.195		Pair 4	11	2		18	20
Pair 5	0.285	0.173		Pair 5	16	5		19	21
Pair 6	0.351	0.21		Pair 6	12	3		17	21
								18	22
								19	22
									22
									23
									21
									21

## Sheet: figure 2
Figure 2c				Figure 2d				Figure 2e				Figure 2f				Figure 2g
tumor spheres				CD44+CD24- cells (%)				ALDH+ cells (%)				IC50 of EPI (μM)				IC50 of ETOP (μM)
	PyMT	PyMT;Zeb1cKO			PyMT	PyMT;Zeb1cKO			PyMT	PyMT;Zeb1cKO			PyMT	PyMT;Zeb1cKO			PyMT	PyMT;Zeb1cKO
Pair 1	80	33		Pair 1	18	5.32		Pair 1	9.67	3.94		Pair 1	0.8596	0.1351		Pair 1	106.8	31.34
	71	20			22	6.92			11.53	5.82		Pair 2	0.9602	0.259		Pair 2	85.33	37.01
	57	15			15	4.13			8.02	1.73		Pair 3	1.239	0.1914		Pair 3	156.1	43.6
	75	26		mean	18.333	5.456		mean	9.74	3.83		Pair 4	2.054	0.647		Pair 4	174.3	70.53
	92	38		Pair 2	17.1	10.9		Pair 2	9.67	3.44		Pair 5	1.33	0.364		Pair 5	125.75	60.66
mean	75	26			22	11.92			7.97	4.82
Pair 2	89	55			15	7.13			7.02	3.7
	64	30		mean	18.03	9.98		mean	8.221	3.98667
	53	26		Pair 3	27.5	9.97		Pair 3	14.5	5.56
	80	34			28.3	12.19			11.7	4.85
	65	36			26.1	9.16			12.29	6.81
mean	70	36		mean	27.3	10.44		mean	12.83	5.74
Pair 3	59	35		Pair 4	48.2	7.93		Pair 4	8.64	3.24
	80	49			35.9	9.4			10.04	4.77
	54	30			38	6.32			7.16	2.05
	72	54		mean	40.7	7.88		mean	8.61	3.35
	41	23		Pair5	34.8	16.9		Pair5	7.29	1.7
mean	61	38			39.9	15.2			8.94	1.1
Pair 4	110	36			32.3	17.97			7.01	2.2
	98	52		mean	35.667	16.69		mean	7.74	1.667
	83	46
	109	61
	100	45
mean	100	48
Pair 5	89	48
	93	50
	79	45
	68	39
	106	70
mean	87	50

## Sheet: figure3
Figure 3a						Figure 3b
relative Luc activity						relative mRNA expression of Zeb1
	Ctrl	siNotch1	siNotch2	siNotch3			shCtrl/231	shCtrl/231+rhJag1	shNotch1-1/231+rhJag1	shNotch1-2/231+rhJag1	shNotch2-1/231+rhJag1	shNotch2-2/231+rhJag1	shNotch3-1/231+rhJag1	shNotch3-2/231+rhJag1
Exp 1	1.00324	0.251218	0.887581	1.06996		Exp 1	1.20372	10.8278	2.31739	1.56645	10.7966	7.83536	9.46433	9.01608
Exp 2	0.925991	0.503995	1.09365	0.743751		Exp 2	0.68658	9.82645	4.23541	3.06843	7.37427	11.6318	7.12307	11.9795
Exp 3	1.10765	0.260635	0.693814	0.955441		Exp 3	1.16272	7.8173	3.64824	2.05267	8.58906	7.3615	9.20552	7.79474
Figure 3c									Figure 3d
									relative Luc activity
											pGL3-basic	Zeb1-p-2.0K	Zeb1-p-1.5K	Zeb1-p-1.0K	Zeb1-p-0.7K	Zeb1-p-0.5K
									Ctrl	Exp 1	1	24.9592	26.5785	24.0989	17.5502	9.0688
										Exp 2	0.8932	29.3722	21.9598	19.7801	18.4777	10.2056
										Exp 3	1.1938	30.2837	20.9374	23.2362	15.2846	11.9481
									rhJag1	Exp 1	1.06888	47.8707	37.8306	37.4957	21.146	10.6768
										Exp 2	1.00195	43.2372	42.1206	33.8638	30.3024	13.0356
										Exp 3	0.92341	52.3853	40.4384	38.9387	24.3845	8.94732
Figure 3e								Figure 3f					Figure 3g
relative Luc activity								fold-change					fold-change
		pGL3-basic	Zeb1-p-1.0k	Mu Ⅰ	Mu Ⅱ	Mu Ⅰ+Ⅱ				NRE-Ⅰ	NRE-Ⅱ				NRE-Ⅰ	NRE-Ⅱ
Ctrl	Exp 1	0.8964	17.7229	15.2824	16.7938	5.69138		Ctrl	Exp 1	2.001	1.03		Ctrl	Exp 1	2.828	1.21
	Exp 2	1.1422	20.7921	19.396	19.4336	3.23045			Exp 2	2.321	0.9462			Exp 2	1.987	0.77
	Exp 3	0.9426	24.2691	16.9005	20.7186	5.97656			Exp 3	2.875	1.0401			Exp 3	2.712	1.03
rhJag1	Exp 1	0.983712	30.8626	30.9315	27.4531	6.06616		rhJag1	Exp 1	14.432	4.33476		rhJag1	Exp 1	11.467	4.32471
	Exp 2	1.02839	34.7396	33.3515	30.0313	5.72408			Exp 2	12.873	4.87462			Exp 2	10.6743	3.54532
	Exp 3	1.03712	36.5851	34	32.3607	7.1853			Exp 3	11.0464	3.56127			Exp 3	9.47562	3.43219

## Sheet: figure 4
Figure 4a										Figure4b
relative mRNA expression of Zeb1
	231	231+shCtrl/HUVEC	231+shJag1-1/HUVEC	231+shJag1-2/HUVEC	231+shDLL4-1/HUVEC	231+shDLL4-2/HUVEC
Exp 1	1.01331	6.96441	3.81716	2.50533	8.86119	6.79748
Exp 2	0.780107	5.89708	3.61125	1.40932	7.09843	6.43081
Exp 3	1.27869	6.72717	3.41646	2.79917	4.68322	6.21175
Figure 4c
relative mRNA expression of Zeb1
	shCtrl/231	shCtrl/231+HUVEC	shNotch1-1/231+HUVEC	shNotch1-2/231+HUVEC	shNotch2-1/231+HUVEC	shNotch2-2/231+HUVEC	shNotch3-1/231+HUVEC	shNotch3-2/231+HUVEC
Exp 1	1.23795	6.0806	1.83083	1.85318	5.36099	4.37211	4.26487	4.29453
Exp 2	0.960928	4.01389	1.29459	2.26576	5.66667	5.3827	4.03481	5.2144
Exp 3	0.874453	5.75573	2.10382	1.62451	3.23216	4.68591	4.66702	3.46415
Figure 4d								Figure 4e
								CD44+CD24- cells (%)
									shCtrl/231	shCtrl/231+HUVEC	shZeb1/231	shZeb1/231+HUVEC
								Exp 1	8.7	25.6	4.64	5.9
									9.66	30.2	4.23	6.38
									10.2	26.1	4.12	6.2
								mean	9.52	27.3	4.33	6.16
								Exp 2	11.9	26.9	4.3	7.09
									10.3	27.4	4.67	5.9
									10.41	30.9	3.3	6.3
								mean	10.87	28.4	4.09	6.43
								Exp 3	8.13	23.91	5.2	4.31
									9.35	25.47	5.43	6.35
									10.21	26.22	5.9	4.52
								mean	9.23	25.2	5.51	5.06
Figure 4f						Figure 4g
ALDH+ cells (%)						Side population (%)
	shCtrl/231	shCtrl/231+HUVEC	shZeb1/231	shZeb1/231+HUVEC			shCtrl/231	shCtrl/231+HUVEC	shZeb1/231	shZeb1/231+HUVEC
Exp 1	2.02	5.48	0.72	0.8		Exp 1	2.03	6.1	0.77	1.16
	1.65	5.31	0.59	0.78			1.3	4.89	0.59	0.88
	1.88	6.55	0.4	0.82			1.17	6.2	0.83	0.9
mean	1.85	5.78	0.57	0.8		mean	1.5	5.73	0.73	0.98
Exp 2	1.88	3.9	0.71	0.89		Exp 2	2.29	5.67	0.81	1.22
	1.24	4.11	0.33	0.59			1.91	6.5	1.03	1.31
	1.47	5.94	0.43	0.41			1.8	5.89	0.68	0.92
mean	1.53	4.65	0.49	0.63		mean	2	6.02	0.84	1.15
Exp 3	1.85	5.78	0.57	0.6		Exp 3	1.58	5.54	0.585	1.05
	2.17	4.02	0.38	0.59			1.16	4.88	0.74	0.9
	1.95	5.26	0.22	0.43			1.22	4.28	0.475	0.63
mean	1.99	5.02	0.39	0.54		mean	1.32	4.9	0.6	0.86
	Figure 4h

## Sheet: figure 5
Figure 5a				Figure 5b
relative mRNA expression of VEGF
	PyMT	PyMT;Zeb1cKO
Pair 1	0.844401	0.534155
Pair 2	1.21504	0.462598
Pair 3	1.24703	0.771282
Pair 4	0.753145	0.396483
Pair 5	1.03778	0.328811
Figure 5d
relative mRNA expression of Jag1
	HUVEC	HUVEC+shCtrl/231+IgG	HUVEC+shCtrl/231+Avastin	HUVEC	HUVEC+shZbe1/231+IgG	HUVEC+shZbe1/231+Avastin
Exp 1	1.04608	4.43059	1.38271	1.24076	0.942785	1.33682
Exp 2	1.20347	5.05426	1.65577	0.87942	1.37078	1.06069
Exp 3	0.849342	5.68634	1.08485	1.10957	0.873573	0.717004
	Figure 5e				Figure 5f
					adhesion cells
						shCtrl/231+IgG	shCtrl/231+Avastin	shZeb1/231+IgG	shZeb1/231+Avastin
					Exp 1	86	36	40	25
						100	51	33	20
						84	45	35	27
					mean	90	44	36	24
					Exp 2	82	39	59	31
						71	40	45	36
						75	50	55	32
					mean	76	43	53	33
					Exp 3	111	32	50	30
						97	44	39	32
						116	29	34	25
					mean	108	35	41	29
Figure 5g
transmigration cells
	shCtrl/231+IgG	shCtrl/231+Avastin	shZeb1/231+IgG	shZeb1/231+Avastin
Exp 1	44	12	21	20
	52	16	14	12
	45	11	13	13
mean	47	13	16	15
Exp 2	50	19	12	14
	40	10	13	9
	36	16	17	10
mean	42	15	14	11
Exp 3	55	15	22	20
	44	20	17	15
	54	19	21	16
mean	51	18	20	17

## Sheet: figure 6
Figure 6a				Figure 6b				Figure 6c
CD31+ cells (%)				relative mRNA expression of Jag1
	PyMT	PyMT;Zeb1cKO			PyMT	PyMT;Zeb1cKO
Pair 1	1.13	0.434		Pair 1	1.06204	0.396758
	1.25	0.519		Pair 2	0.98407	0.37666
	1.02	0.408		Pair 3	0.669041	0.234555
mean	1.13	0.454		Pair 4	1.16824	0.632367
Pair 2	3.72	1.77		Pair 5	1.22419	0.41075
	3.2	1.25
	2.8	1.1
mean	3.24	1.37
Pair 3	1.89	0.5
	2	0.61
	1.53	0.72
mean	1.8	0.6
Pair 4	2.6	0.83
	3.48	1.01
	2.03	0.61
mean	2.7	0.8
Pair5	2.21	1.28
	3.61	1.45
	3.34	0.974
mean	3.05	1.23
Figure 6d				Figure 6e				Figure 6f				Figure 6g
NICD+ cells/field (%)				ALDH1+ cells/field (%)				Vessels covered by mural cells/field (%)				Dextran area (μm2 × 103/field)
	PyMT	PyMT;Zeb1cKO			PyMT	PyMT;Zeb1cKO			PyMT	PyMT;Zeb1cKO			PyMT	PyMT;Zeb1cKO
Pair 1	78	20		Pair 1	48	20		Pair 1	31.5	55.5		Pair 1	17.08	8.544
Pair 2	51	8		Pair 2	29	15		Pair 2	42	50.5		Pair 2	15.8	6.408
Pair 3	67	10		Pair 3	56	9		Pair 3	37.5	57		Pair 3	11.53	5.126
Pair 4	59	14		Pair 4	31	10		Pair 4	35.5	52.3		Pair 4	10.68	5.98
Pair 5	40	13		Pair 5	35	11		Pair 5	37.6	56.3		Pair 5	8.544	4.699
Microvessel density (CD31 area (μm2 × 103/field))				Microvessel density (CD31 area (μm2 × 103/field))
	PyMT	PyMT;Zeb1cKO			PyMT	PyMT;Zeb1cKO
Pair 1	5.59	3.12		Pair 1	2.5	0.79
Pair 2	4.86	3.03		Pair 2	2.19	0.92
Pair 3	7.2	2.52		Pair 3	1.88	0.74
Pair 4	5.072	3.52		Pair 4	1.57	0.567
Pair 5	4.3	2.93		Pair 5	1.78	0.75

## Sheet: figure 7
Figure 7b
	NICD-Low	NICD-Medium	NICD-High
Zeb1-Low	14	38	10
Zeb1-Medium	5	21	23
Zeb1-High	0	15	49
Figure 7c
	ALDH1A1-Low	ALDH1A1-Medium	ALDH1A1-High
Zeb1-Low	25	32	5
Zeb1-Medium	6	39	4
Zeb1-High	5	36	23
Figure 7d
	ALDH1A1-Low	ALDH1A1-Medium	ALDH1A1-High
NICD-Low	7	12	0
NICD-Medium	27	39	8
NICD-High	2	56	24

## Sheet: figure 8
Figure 8b
tumor volume (mm3)
days	IgG					Anti-Notch1					Avastin					Anti-Notch1+Avastin
14	60.025	0	44.5465	78.652	74.088	64.061	51.842	39.69	0	18.9	44.4	58.1825	50.432	81.0325	71.852	42.588	51.6375	28.749	0	64.827
21	0	114.537	122.688	86.0625	134.832	105.393	55.176	90.0375	84.5325	71.7925	81.1215	49	81.596	111.354	73.96	115.384	80.688	31.926	53.621	70.9045
28	160.744	296.45	257.148	312.05	0	111.012	284.912	130.878	151.128	88.752	104.832	77.74	98.7445	121.22	206.983	93.6515	78.5	42.894	84.4435	131.448
35	100	502.728	378.328	245.421	198.262	196.52	199.761	256.48	321.411	127.809	122.8	269.67	125.087	154.839	145.8	85.56	102.752	122.878	141.96	46.008
42	164	458.968	348.006	392	674	265.716	496.716	298.08	353.01	138.832	154.208	198.792	285.422	181.012	173.648	97.76	73.3	113.56	145.05	51.4
Figure 8c							Figure 8d
tumor weight (g)							Overall survival (days)
IgG	Anti-Notch1	Avastin	Anti-Notch1+Avastin				IgG	Anti-Notch1	Avastin	Anti-Notch1+Avastin
0.167	0.145	0.097	0.042				24	34	35	42
0.201	0.094	0.076	0.05				27	34	39	＞45
0.145	0.098	0.154	0.031				27	36	＞45	＞45
0.158	0.11	0.068	0.011				30	＞45	＞45	＞45
0.187	0.102	0.062	0.021				31	＞45	＞45	＞45
Figure 8e							Figure 8f
CD44+CD24- cells (%)							ALDH+ cells (%)
IgG	Anti-Notch1	Avastin	Anti-Notch1+Avastin				IgG	Anti-Notch1	Avastin	Anti-Notch1+Avastin
20.9	14.3	6.37	1.03				3.34	2.25	1.7	1.46
18.7	15.5	7.72	2.32				3.27	2.17	1.54	1.2
19.2	13.1	5.25	1.29				2.92	1.47	1.43	1.03
22.6	17.4	9.9	2.8				4.16	3.05	2.12	0.98
16.9	12.9	6.4	3.1				3.14	2.38	1.89	1.44

## Sheet: Supplementary Fig.1
Supplementary Fig. 1a
percentage of Zeb1 positive or negative tumors					Ki-67+ tumor cells/field (%)				cleaved caspase 3+ tumor cells/field (%)
	PyMT (n=6)	PyMT;Zeb1cKO (n=8)			PyMT (n=6)	PyMT;Zeb1cKO (n=8)			PyMT (n=6)	PyMT;Zeb1cKO (n=8)
positive (＞20%)	4	0			50	40			10	15
negative (＜20%)	2	8			30	20			5	10
					40	25			5	10
					30	10			5	10
percentage of E-cadherin high or low tumors					50	15			2	5
	PyMT (n=6)	PyMT;Zeb1cKO (n=8)			45	40			2	5
high (＞60%)	2	8				30				15
low (＜60%)	4	0				30				5
percentage of Vimentin high or low tumors					CD31+ area cells/field (%)				relative ECM deposition
	PyMT (n=6)	PyMT;Zeb1cKO (n=8)			PyMT (n=6)	PyMT;Zeb1cKO (n=8)			PyMT (n=6)	PyMT;Zeb1cKO (n=8)
high (＞20%)	4	0			2.5	2			1 (＜5%)	3 (10%~20%)
low (＜20%)	2	8			3	2			1 (＜5%)	3 (10%~20%)
					3	2			1 (＜5%)	3 (10%~20%)
					3.5	2			2 (5%~10%)	4 (20%~30%)
					3.5	2.5			2 (5%~10%)	4 (20%~30%)
					3	2.5			3 (10%~20%)	4 (20%~30%)
						2.5				5 (＞30%)
						3				5 (＞30%)
Supplementary Fig. 1b

## Sheet: Supplementary Fig.3
Supplementary Fig. 3b
relative mRNA expression of Emp2
	PyMT-1	PyMT-2	PyMT-3	PyMT-4	PyMT-5	PyMT;Zeb1cKO-1	PyMT;Zeb1cKO-2	PyMT;Zeb1cKO-3	PyMT;Zeb1cKO-4	PyMT;Zeb1cKO-5
Exp 1	1	4.58	1.01	2.32	2.85	0.7	2.61	0.69	0.96	1.65
Exp 2	0.92	4.11	1.15	2.66	3.02	0.75	2.31	0.73	1.04	1.88
Exp 3	1.11	3.94	0.92	1.9	2.79	0.53	2.7	0.52	0.82	1.39
relative mRNA expression of Amica1
	PyMT-1	PyMT-2	PyMT-3	PyMT-4	PyMT-5	PyMT;Zeb1cKO-1	PyMT;Zeb1cKO-2	PyMT;Zeb1cKO-3	PyMT;Zeb1cKO-4	PyMT;Zeb1cKO-5
Exp 1	1	2.7	4.48	5.09	1.85	0.76	2.02	1.44	2.34	0.84
Exp 2	0.93	2.42	4.14	4.58	1.49	0.69	1.83	1.6	2.54	1.01
Exp 3	1.1	2.94	3.98	4.83	2.02	0.8	2.03	1.37	2.04	0.73
relative mRNA expression of Cd44
	PyMT-1	PyMT-2	PyMT-3	PyMT-4	PyMT-5	PyMT;Zeb1cKO-1	PyMT;Zeb1cKO-2	PyMT;Zeb1cKO-3	PyMT;Zeb1cKO-4	PyMT;Zeb1cKO-5
Exp 1	1	1.55	1.971	3.26	2.16	0.63	0.93	0.95	2.13	1.21
Exp 2	0.89	1.72	2.03	3.37	2.41	0.72	1.14	1.12	1.97	1.04
Exp 3	1.09	1.33	1.84	3.02	1.97	0.59	0.78	0.93	1.83	0.99
relative mRNA expression of Sox4
	PyMT-1	PyMT-2	PyMT-3	PyMT-4	PyMT-5	PyMT;Zeb1cKO-1	PyMT;Zeb1cKO-2	PyMT;Zeb1cKO-3	PyMT;Zeb1cKO-4	PyMT;Zeb1cKO-5
Exp 1	1	3.96	3.48	2.92	2.38	0.77	3.16	2.56	1.564	1.3
Exp 2	0.92	4.17	3.52	2.83	2.41	0.75	3.38	2.83	1.63	1.52
Exp 3	1.17	3.72	3.16	2.79	1.99	0.73	2.91	2.13	1.31	1.02
relative mRNA expression of Sectm1a
	PyMT-1	PyMT-2	PyMT-3	PyMT-4	PyMT-5	PyMT;Zeb1cKO-1	PyMT;Zeb1cKO-2	PyMT;Zeb1cKO-3	PyMT;Zeb1cKO-4	PyMT;Zeb1cKO-5
Exp 1	1	1.28	1.04353	2.23	1.87	0.57	1.03	0.55	1.47	1.13
Exp 2	0.91	1.34	1.15	2.31	1.99	0.62	0.89	0.68	1.65	1.21
Exp 3	1.14	1.15	0.98	2.04	1.73	0.64	0.91	0.71	1.22	1.01
relative mRNA expression of Clu
	PyMT-1	PyMT-2	PyMT-3	PyMT-4	PyMT-5	PyMT;Zeb1cKO-1	PyMT;Zeb1cKO-2	PyMT;Zeb1cKO-3	PyMT;Zeb1cKO-4	PyMT;Zeb1cKO-5
Exp 1	1	3.23	3.35	2.78	1.84	0.8	2.58	2.06	2.29	1.12
Exp 2	0.88	3.41	3.44	3.03	1.99	0.75	2.24	2.26	1.66	1.04
Exp 3	1.18	3.06	3.21	2.48	1.65	0.78	1.93	2.17	1.73	1.18

[truncated: 12 more sheets: Supplementary Fig.4, Supplementary Fig.5, Supplementary Fig.6, Supplementary Fig.7, Supplementary Fig.8, Supplementary Fig.9, Supplementary Fig.10, Supplementary Fig.11, Supplementary Fig.12, Supplementary Fig.13, Supplementary Fig.14, Supplementary Fig.15]
